# Supplementary material for: Antidepressant and Cognitive-Enhancing Effects of Stewartia pseudocamellia Maxim. Leaves in Chronic Unpredictable Mild Stress-Induced Mice Through HPA Axis Regulation and the BDNF/TrkB Pathway
Source: Pharmaceuticals (Basel). 2026 Feb 25;19(3):354. doi: 10.3390/ph19030354 (PMC13028786; doi:10.3390/ph19030354)
Supplement: Supplementary file 1 [file pharmaceuticals-19-00354-s001.zip]

Archive with 1 entries (1 files):
- pharmaceuticals-4136823-supplementary.pdf
